# Supplementary material for: Second Victim Support at the Core of Severe Adverse Event Investigation
Source: Int J Environ Res Public Health. 2022 Dec 15;19(24):16850. doi: 10.3390/ijerph192416850 (PMC9779208; doi:10.3390/ijerph192416850)
Supplement: Supplementary file 1 [file ijerph-19-16850-s001.zip]

Archive with 1 entries (1 files):
- ijerph-2052925-supplementary.doc
